# Supplementary material for: Synthesis and Biophysical and Biological Studies of N-Phenylbenzamide Derivatives Targeting Kinetoplastid Parasites
Source: J Med Chem. 2023 Sep 20;66(19):13452–80. doi: 10.1021/acs.jmedchem.3c00697 (PMC10578353; doi:10.1021/acs.jmedchem.3c00697)
Supplement: Supplementary file 2 — jm3c00697_si_002.csv [file jm3c00697_si_002.csv]

Cmpd	SMILES	T. brucei, EC50 (µM)		HEK, CC50 (µM)	T. cruzi, EC50 (µM)		L929, CC50 (µM)	L. donovani, EC50 (µM)		THP-1, CC50 (µM)	T. vaginalis, EC50 (µM)	Vero CCL-81, CC50 (µM)
		WT	B48		Epimastigote	Intracellular amastigote		Promastigote	Intracellular amastigote		JH31A#4
1a	O=C(NC1=CC=C(/N=C2NCCN\2)C=C1)C3=CC=C(/N=C4NCCN\4)C=C3.Cl.Cl	0.83 ± 0.08	0.87 ± 0.2	>200	>40	nt (not tested)	>200	4.3± 0.54	nt	nt	nt	nt
1c	O=C(NC1=NC=C(/N=C2NCCN\2)C=C1)C3=NC=C(/N=C4NCCN\4)C=C3.FC(F)(C(O)=O)F.FC(F)(C(O)=O)F	25.5 ± 3.2	37.5 ± 4.4	>200	>40	nt	>200	>50	nt	nt	>40	nt
1d	O=C(NC1=C(Cl)C=C(/N=C2NCCN\2)C=C1)C3=CC=C(/N=C4NCCN\4)C(Cl)=C3.FC(F)(C(O)=O)F.FC(F)(C(O)=O)F	nt	nt	>200	>40	nt	>200	>50	nt	nt	>40	nt
1e	O=C(NC1=CC=C(/N=C2NCCN\2)C(Cl)=C1)C3=CC=C(/N=C4NCCN\4)C(Cl)=C3.FC(F)(C(O)=O)F.FC(F)(C(O)=O)F	5.7 ± 0.7	6.9 ± 1.5	>200	>40	nt	>200	>50	nt	nt	>40	nt
1f	O=C(NC1=C(Cl)C=C(/N=C2NCCN\2)C=C1)C3=C(Cl)C=C(/N=C4NCCN\4)C=C3.FC(F)(C(O)=O)F.FC(F)(C(O)=O)F	10.4 ± 0.8	14.8 ± 0.8	>200	>40	nt	>200	>50	nt	nt	>40	nt
1g	O=C(NC1=CC=C(/N=C2NCCN\2)C(Cl)=C1)C3=C(Cl)C=C(/N=C4NCCN\4)C=C3.FC(F)(C(O)=O)F.FC(F)(C(O)=O)F	47.7 ± 13.2	48.4 ± 3.2	>100	>40	nt	>200	>20	nt	38.7 ± 1.5	>40	nt
1h	O=C(NC1=CC=C(/N=C2NCCN\2)C(OC(C)C)=C1)C3=C(OC(C)C)C=C(/N=C4NCCN\4)C=C3.FC(F)(C(O)=O)F.FC(F)(C(O)=O)F	17.6 ± 2.1	16.0 ± 0.4	>100	>40	nt	>200	7.6 ± 0.4	>10	>50	>40	nt
1i	O=C(NC1=C(F)C=C(/N=C2NCCN\2)C=C1)C3=CC=C(/N=C4NCCN\4)C(F)=C3.FC(F)(C(O)=O)F.FC(F)(C(O)=O)F	78.5 ± 6.1	57.4 ± 2.6	>100	>40	nt	>200	>20	nt	>50	>40	nt
2a	O=C(NC1=CC=C(/N=C2NC(C=CC=C3)=C3N\2)C=C1)C4=CC=C(/N=C5NC(C=CC=C6)=C6N\5)C=C4	85.6 ± 2.3	81.9 ± 8.5k	>100	nt	nt	nt	nt	nt	nt	nt	nt
2c	O=C(NC1=NC=C(/N=C2NC(C=CC=C3)=C3N\2)C=C1)C4=NC=C(/N=C5NC(C=CC=C6)=C6N\5)C=C4	11.3 ± 0.2	11.6 ± 0.3	80.9 ± 2.7	>40	nt	>200	>20	>20	>50	>40	nt
2d	O=C(NC1=C(Cl)C=C(/N=C2NC(C=CC=C3)=C3N\2)C=C1)C4=CC=C(/N=C5NC(C=CC=C6)=C6N\5)C(Cl)=C4	1.96 ± 0.03	1.93 ± 0.04	16.8 ± 0.9	>40	nt	<50	>20	>20	>50	>40	nt
2e	O=C(NC1=CC=C(/N=C2NC(C=CC=C3)=C3N\2)C(Cl)=C1)C4=CC=C(/N=C5NC(C=CC=C6)=C6N\5)C(Cl)=C4	1.68 ± 0.06	1.81 ± 0.06	20.3 ± 1.9	>40	nt	<50	>20	>20	>50	>40	nt
2f	O=C(NC1=C(Cl)C=C(/N=C2NC(C=CC=C3)=C3N\2)C=C1)C4=C(Cl)C=C(/N=C5NC(C=CC=C6)=C6N\5)C=C4	5.56 ± 0.26	5.75 ± 0.11	16.2 ± 0.5	>40	nt	<50	>20	>20	>50	>40	nt
2g	ClC1=C(C(NC2=CC=C(/N=C3NC(C=CC=C4)=C4N\3)C(Cl)=C2)=O)C=CC(/N=C5NC(C=CC=C6)=C6N\5)=C1	2.64 ± 0.09	2.93 ± 0.17	10.2 ± 0.3	>40	nt	<50	>20	>20	>50	>40	nt
14	C1(/N=C2NC(C=CC=C3)=C3N\2)=CC=C(CCC4=CC=C(/N=C5NC(C=CC=C6)=C6N\5)C=C4)C=C1	2.3 ± 0.2	2.2 ± 0.2	13.5 ± 0.1	>40	nt	<50	8.67 ± 3.84	>10	14.1 ± 4.4	>40	nt
15	O=C(NC1=CC=C(/N=C2NC(C=CC=C3)=C3N/2)C=C1)NC4=CC=C(/N=C5NC(C=CC=C6)=C6N\5)C=C4	57.1 ± 1.4	68.8 ± 1.4	>200	>40	nt	>200	>20	>20	>50	>40	nt
16	C1(/N=C2NC(C=CC=C3)=C3N\2)=CC=C4C(CC5=C4C=CC(/N=C6NC(C=CC=C7)=C7N/6)=C5)=C1	2.44 ± 0.18	1.73 ± 0.06	9.15 ± 0.35	>40	nt	<50	>20	>20	12.1 ± 2.6	33.2 ± 2.7	41.4
3a	O=C(NC1=CC=C(NC(C2=NC=CC=C2)=N)C=C1)C3=CC=C(NC(C4=CC=CC=N4)=N)C=C3	0.40 ± 0.02	0.16 ± 0.03	>200	0.21 ± 0.02	1.28 ± 0.34	89.1 ± 8.3	0.26 ± 0.05	0.65 ± 0.20	>50	>40	nt
3b	O=C(NC1=NC=C(NC(C2=NC=CC=C2)=N)C=C1)C3=CC=C(NC(C4=CC=CC=N4)=N)C=C3.Cl.Cl	23.7 ± 0.7	24.0 ± 0.4	>100	>40	nt	>200	1.47 ± 0.46	>10	>50	>40	nt
3b_b	O=C(NC1=NC=C(NC(C2=NC=CC=C2)=N)C=C1)C3=CC=C(N)C=C3.Cl	nt	nt	>100	>40	nt	>200	>20	nt	>50	>40	nt
3c	O=C(NC1=NC=C(NC(C2=NC=CC=C2)=N)C=C1)C3=NC=C(NC(C4=CC=CC=N4)=N)C=C3	0.12 ± 0.01	0.35 ± 0.02	14.2 ± 0.8	0.35 ± 0.07	nt	0.79 ± 0.08	0.97 ± 0.24	0.55 ± 0.06	11.2 ± 3.3	32.5	nt
3c_c	O=C(NC1=NC=C(NC(C2=NC=CC=C2)=N)C=C1)C3=NC=C(N)C=C3	nt	nt	>100	8.23 ± 0.91	>10	84.4 ± 8.9	>20	nt	40.2 ± 3.3	nt	nt
3d	O=C(NC1=C(Cl)C=C(NC(C2=NC=CC=C2)=N)C=C1)C3=CC=C(NC(C4=CC=CC=N4)=N)C(Cl)=C3.FC(F)(C(O)=O)F.FC(F)(C(O)=O)F	10.5 ± 1.9	12.5 ± 2.0	46.0 ± 0.1	0.03 ± 0.00	0.58 ± 0.09	44.9 ± 7.6	1.63 ± 0.29	0.91 ± 0.30	18.6 ± 2.4	>40	nt
3e	O=C(NC1=CC=C(NC(C2=NC=CC=C2)=N)C(Cl)=C1)C3=CC=C(NC(C4=CC=CC=N4)=N)C(Cl)=C3.FC(F)(C(O)=O)F.FC(F)(C(O)=O)F	0.25 ± 0.04	0.69 ± 0.16	33.4 ± 3.1	0.06 ± 0.00	0.55 ± 0.17	9.55 ± 1.50	1.44 ± 0.13	0.78 ± 0.11	16.4 ± 1.3	25.7	28.0
3f	N=C(C1=NC=CC=C1)NC2=CC(Cl)=C(C(NC3=C(Cl)C=C(NC(C4=NC=CC=C4)=N)C=C3)=O)C=C2.Cl.Cl	15.5 ± 2.7	28.1 ± 2.6	>100	32.7 ± 1.8	nt	>200	>20	nt	>50	>40	nt
3g	O=C(NC1=CC=C(NC(C2=NC=CC=C2)=N)C(Cl)=C1)C3=C(Cl)C=C(NC(C4=CC=CC=N4)=N)C=C3.FC(F)(C(O)=O)F.FC(F)(C(O)=O)F	9.4 ± 0.96	7.6 ± 0.8	35.1 ± 3.5	0.03 ± 0.00	0.26 ± 0.04	103.6 ± 10.3	0.89 ± 0.22	2.56 ± 0.41	49.4 ± 6.8	35.1	>40
3h	N=C(C1=NC=CC=C1)NC2=CC(OC(C)C)=C(C(NC3=C(OC(C)C)C=C(NC(C4=NC=CC=C4)=N)C=C3)=O)C=C2.Cl.Cl	5.07 ± 0.03	3.96 ± 0.22	69.0 ± 1.7	7.52 ± 0.26	3.51 ± 0.08	85.2 ± 4.8	3.00 ± 0.51	4.19 ± 0.57	>50	>40	nt
3i	N=C(C1=NC=CC=C1)NC2=CC=C(C(NC3=C(F)C=C(NC(C4=NC=CC=C4)=N)C=C3)=O)C=C2F	nt	nt	nt	0.22 ± 0.02	nt	7.51 ± 1.65	nt	nt	nt	11.5	19.5
3j	N=C(C1=NC=CC=C1)NC2=CC=C(C(NC3=CC=C(NC(C4=NC=CC=C4)=N)C(F)=C3)=O)C=C2F	nt	nt	nt	0.53 ± 0.08	nt	< 6.25	nt	nt	nt	17.0	10.7
3k	N=C(C1=NC=CC=C1)NC2=CC(F)=C(C(NC3=C(F)C=C(NC(C4=NC=CC=C4)=N)C=C3)=O)C=C2	nt	nt	nt	0.47 ± 0.04	nt	15.9 ± 0.7	nt	nt	nt	>40	nt
3l	N=C(C1=NC=CC=C1)NC2=CC(F)=C(C(NC3=CC=C(NC(C4=NC=CC=C4)=N)C(F)=C3)=O)C=C2	nt	nt	nt	0.15 ± 0.01	nt	24.7 ± 4.1	nt	nt	nt	27.5	>40
18	N=C(C1=CC=CC=N1)NC2=CC=C(CCC3=CC=C(NC(C4=NC=CC=C4)=N)C=C3)C=C2	>100	50.1 ± 2.7	>100	4.33 ± 0.65	7.66 ± 0.75	>200	0.33 ± 0.06	1.11 ± 0.23	>50	>40	nt
19	O=C(NC1=CC=C(NC(C2=CC=CC=N2)=N)C=C1)NC3=CC=C(NC(C4=NC=CC=C4)=N)C=C3	11.09 ± 0.49	10.77 ± 0.88	nt	nt	nt	nt	nt	nt	nt	nt	nt
20	O=C(C1=NC=CC=C1)NC2=CC=C(C(NC3=CC=C(NC(C4=NC=CC=C4)=O)C=C3)=O)C=C2	>100	>100	>100	>40	nt	>200	>20	nt	nt	>40	nt
23	N=C(C1=NC=CC=C1)NC2=CC=C3C(CC4=C3C=CC(NC(C5=CC=CC=N5)=N)=C4)=C2.Cl.Cl	5.4 ± 0.3	5.0 ± 0.3	58.5 ± 6.2	0.84 ± 0.13	1.26 ± 0.30	59.8 ± 8.4	0.77 ± 0.19	0.98 ± 0.12	46.5 ± 3.5	>40	nt
Pentamidine		0.00034 ± 0.00002	0.111 ± 0.003
Diminazene		0.010 ± 0.0007	0.012±0.0008
Phenylarsine oxide				1.31±0.22
Benznidazole					25.3 ± 2.1	0.54± 0.1	>200
Amphotericin B								0.07 ± 0.01	0.19 ± 0.05	23.1 ± 4.0
Metronidazole											2.56 ± 0.58	>300
